# Supplementary material for: Dining from the coast to the summit: Salmon and pine nuts determine the summer body condition of female brown bears on the Shiretoko Peninsula
Source: Ecol Evol. 2021 Mar 18;11(10):5204–19. doi: 10.1002/ece3.7410 (PMC8131783; doi:10.1002/ece3.7410)
Supplement: Supplementary file 1 — Supplementary Material [file ECE3-11-5204-s001.csv]

Year	Month	session	ID	TH_HTL	Diet1	Diet2	RST
2012	6	1	DR	0.665925059	2	1	2
2012	7	2	BE	0.693304536	2	1	2
2012	7	2	HC	0.639853748	2	1	2
2012	7	2	LI	0.675297553	2	1	2
2012	7	2	WK	0.694618761	2	1	2
2012	8-Early	3	BE	0.661201752	2	1	2
2012	8-Early	3	DC	0.703685966	2	1	2
2012	8-Early	3	DR	0.644181586	2	1	2
2012	8-Early	3	HC	0.54199109	2	1	2
2012	8-Early	3	WK	0.628813933	2	1	2
2012	8-Late	3.5	BE	0.648687798	2	1	2
2012	8-Late	3.5	DR	0.599049163	2	1	2
2012	8-Late	3.5	HC	0.553622293	2	1	2
2012	8-Late	3.5	KR	0.565948211	2	1	1
2012	8-Late	3.5	LI	0.582273603	2	1	2
2012	8-Late	3.5	WK	0.598930749	2	1	2
2012	9-Early	4	BE	0.710343862	2	1	2
2012	9-Early	4	DC	0.655761402	2	1	2
2012	9-Early	4	WK	0.631657267	2	1	2
2012	9-Late	4.5	KR	0.745487129	2	1	1
2012	9-Late	4.5	WK	0.65401878	2	1	2
2012	10	5	BE	0.701691229	2	1	2
2012	10	5	DC	0.688523784	2	1	2
2012	10	5	WK	0.706826807	2	1	2
2012	11	6	WK	0.751124595	2	1	2
2013	6	1	BE	0.694333013	2	1	1
2013	6	1	DC	0.714408997	2	1	1
2013	6	1	DR	0.650793651	2	1	1
2013	6	1	HC	0.614754098	2	1	1
2013	6	1	LI	0.654940997	2	1	2
2013	6	1	RI	0.68627451	2	1	1
2013	6	1	WK	0.71730947	2	1	1
2013	7	2	HC	0.624587912	2	1	1
2013	7	2	KR	0.633196721	2	1	2
2013	7	2	LI	0.701657459	2	1	2
2013	7	2	RI	0.646680672	2	1	1
2013	7	2	WK	0.677642841	2	1	1
2013	8-Early	3	DR	0.647619048	2	1	1
2013	8-Early	3	HC	0.635782923	2	1	1
2013	8-Early	3	KR	0.645140031	2	1	2
2013	8-Early	3	LI	0.669104205	2	1	2
2013	8-Early	3	RI	0.658695652	2	1	1
2013	8-Early	3	WK	0.690203732	2	1	1
2013	8-Late	3.5	BE	0.69264539	2	1	1
2013	8-Late	3.5	DC	0.643638979	2	1	1
2013	8-Late	3.5	DR	0.656565909	2	1	1
2013	8-Late	3.5	HC	0.607981147	2	1	1
2013	8-Late	3.5	KR	0.662561576	2	1	2
2013	8-Late	3.5	LI	0.670951108	2	1	2
2013	8-Late	3.5	RI	0.639209955	2	1	1
2013	8-Late	3.5	WD	0.652078434	2	1	1
2013	9-Early	4	BE	0.651567653	2	1	1
2013	9-Early	4	HC	0.69890672	2	1	1
2013	9-Early	4	LI	0.725091998	2	1	2
2013	9-Early	4	RI	0.695188822	2	1	1
2013	9-Early	4	WD	0.668967728	2	1	1
2013	9-Late	4.5	DR	0.73299213	2	1	1
2013	9-Late	4.5	HC	0.729293107	2	1	1
2013	9-Late	4.5	KR	0.641515762	2	1	2
2013	9-Late	4.5	LI	0.693140794	2	1	2
2013	9-Late	4.5	RI	0.731410665	2	1	1
2013	10	5	DR	0.712939587	2	1	1
2013	10	5	HC	0.687500776	2	1	1
2013	10	5	RI	0.761904762	2	1	1
2013	10	5	WK	0.791084086	2	1	1
2013	11	6	DR	0.786454773	2	1	1
2013	11	6	HC	0.713978495	2	1	1
2013	11	6	LI	0.737788621	2	1	2
2014	6	1	BE	0.772727273	2	1	2
2014	6	1	HC	0.671879952	2	1	2
2014	6	1	KR	0.651804671	2	1	1
2014	6	1	LI	0.666019417	2	1	1
2014	6	1	RI	0.624373957	2	1	2
2014	6	1	WK	0.689581961	2	1	2
2014	7	2	BE	0.710172745	2	1	2
2014	7	2	DR	0.656395427	2	1	2
2014	7	2	LI	0.708241823	2	1	1
2014	7	2	RI	0.639277333	2	1	2
2014	7	2	WK	0.634651601	2	1	2
2014	8-Early	3	DR	0.672255245	2	1	2
2014	8-Early	3	KR	0.594040968	2	1	1
2014	8-Early	3	LI	0.634358153	2	1	1
2014	8-Late	3.5	BE	0.683060109	2	1	2
2014	8-Late	3.5	DR	0.657701711	2	1	2
2014	8-Late	3.5	HC	0.553395454	2	1	2
2014	8-Late	3.5	KR	0.651155474	2	1	1
2014	8-Late	3.5	LI	0.652870935	2	1	1
2014	8-Late	3.5	RI	0.575564829	2	1	2
2014	8-Late	3.5	WD	0.618337005	2	1	1
2014	8-Late	3.5	WK	0.618398637	2	1	2
2014	9-Early	4	BE	0.69671626	2	1	2
2014	9-Early	4	DR	0.731026409	2	1	2
2014	9-Early	4	HC	0.626872056	2	1	2
2014	9-Early	4	RI	0.631706322	2	1	2
2014	9-Early	4	WK	0.649373882	2	1	2
2014	9-Early	4	WM	0.648806328	2	1	2
2014	9-Late	4.5	BE	0.676480634	2	1	2
2014	9-Late	4.5	DR	0.697802198	2	1	2
2014	9-Late	4.5	HC	0.643727417	2	1	2
2014	9-Late	4.5	LI	0.703081232	2	1	1
2014	9-Late	4.5	RI	0.644567219	2	1	2
2014	9-Late	4.5	WK	0.685369117	2	1	2
2014	10	5	BE	0.690322581	2	1	2
2014	10	5	DR	0.737755623	2	1	2
2014	10	5	HC	0.654504987	2	1	2
2014	10	5	RI	0.717011979	2	1	2
2014	10	5	WD	0.713774597	2	1	1
2014	10	5	WK	0.687048136	2	1	2
2014	10	5	WM	0.74522293	2	1	2
2014	11	6	BE	0.755294118	2	1	2
2014	11	6	HC	0.734948542	2	1	2
2014	11	6	RI	0.754391101	2	1	2
2014	11	6	WD	0.723848795	2	1	1
2014	11	6	WK	0.748582142	2	1	2
2015	6	1	DR	0.712472917	2	1	1
2015	6	1	GI	0.650547918	2	1	2
2015	6	1	HC	0.630183347	2	1	1
2015	6	1	KB	0.728819308	2	1	1
2015	6	1	KR	0.624052081	2	1	2
2015	6	1	LI	0.654284288	2	1	2
2015	6	1	RI	0.651197123	2	1	1
2015	6	1	WK	0.619859187	2	1	2
2015	6	1	WM	0.675020778	2	1	1
2015	7	2	DC	0.634334361	2	1	2
2015	7	2	DR	0.676801802	2	1	1
2015	7	2	HC	0.646860103	2	1	1
2015	7	2	KR	0.636761488	2	1	2
2015	7	2	LI	0.680637255	2	1	2
2015	7	2	WK	0.640449438	2	1	2
2015	8-Early	3	DR	0.671492286	2	1	1
2015	8-Early	3	GI	0.666088194	2	1	2
2015	8-Early	3	HC	0.580942497	2	1	1
2015	8-Early	3	KB	0.6156131	2	1	1
2015	8-Early	3	KR	0.623762376	2	1	2
2015	8-Early	3	LI	0.666556546	2	1	2
2015	8-Early	3	RI	0.615962097	2	1	1
2015	8-Early	3	WK	0.62443381	2	1	2
2015	8-Early	3	WM	0.638198758	2	1	1
2015	8-Late	3.5	DC	0.616363917	2	1	2
2015	8-Late	3.5	DR	0.706466229	2	1	1
2015	8-Late	3.5	HC	0.582212317	2	1	1
2015	8-Late	3.5	KB	0.630597696	2	1	1
2015	8-Late	3.5	KR	0.635111603	2	1	2
2015	8-Late	3.5	LI	0.659537433	2	1	2
2015	8-Late	3.5	RI	0.65	2	1	1
2015	8-Late	3.5	WK	0.60289378	2	1	2
2015	8-Late	3.5	WM	0.60804679	2	1	1
2015	9-Early	4	DC	0.64210986	2	1	2
2015	9-Early	4	DR	0.737043843	2	1	1
2015	9-Early	4	GI	0.580878843	2	1	2
2015	9-Early	4	HC	0.650880906	2	1	1
2015	9-Early	4	KB	0.623989368	2	1	1
2015	9-Early	4	LI	0.679951875	2	1	2
2015	9-Early	4	RI	0.722410429	2	1	1
2015	9-Early	4	WK	0.661153752	2	1	2
2015	9-Early	4	WM	0.62088966	2	1	1
2015	9-Late	4.5	DC	0.659670174	2	1	2
2015	9-Late	4.5	DR	0.708100749	2	1	1
2015	9-Late	4.5	GI	0.60187067	2	1	2
2015	9-Late	4.5	HC	0.719831573	2	1	1
2015	9-Late	4.5	LI	0.695893375	2	1	2
2015	9-Late	4.5	RI	0.748286346	2	1	1
2015	9-Late	4.5	WK	0.709913467	2	1	2
2015	9-Late	4.5	WM	0.678008117	2	1	1
2015	10	5	DC	0.643016112	2	1	2
2015	10	5	DR	0.69346541	2	1	1
2015	10	5	HC	0.717297015	2	1	1
2015	10	5	KB	0.758798308	2	1	1
2015	10	5	LI	0.701608316	2	1	2
2015	10	5	WK	0.741202146	2	1	2
2015	11	6	WK	0.73083216	2	1	2
2015	11	6	WM	0.695050067	2	1	1
2016	6	1	DC	0.724781581	2	1	1
2016	6	1	DR	0.67086121	2	1	1
2016	6	1	GI	0.624470212	2	1	1
2016	6	1	HC	0.630207918	2	1	2
2016	6	1	KR	0.659110234	2	1	1
2016	6	1	LI	0.698344898	2	1	2
2016	6	1	WK	0.633221742	2	1	1
2016	7	2	DC	0.651842024	2	1	1
2016	7	2	DR	0.638380899	2	1	1
2016	7	2	GI	0.596834702	2	1	1
2016	7	2	HC	0.614336206	2	1	2
2016	7	2	KB	0.624799947	2	1	1
2016	7	2	KR	0.615215857	2	1	1
2016	7	2	LI	0.662493523	2	1	2
2016	7	2	WK	0.646945635	2	1	1
2016	8-Early	3	DR	0.669847738	2	1	1
2016	8-Early	3	HC	0.604791926	2	1	2
2016	8-Early	3	KR	0.625618937	2	1	1
2016	8-Early	3	LI	0.647782138	2	1	2
2016	8-Early	3	RI	0.625325776	2	1	2
2016	8-Early	3	WK	0.61270129	2	1	1
2016	8-Late	3.5	DC	0.62846126	2	1	1
2016	8-Late	3.5	DR	0.722226081	2	1	1
2016	8-Late	3.5	HC	0.593012557	2	1	2
2016	8-Late	3.5	KR	0.619336213	2	1	1
2016	8-Late	3.5	LI	0.726518323	2	1	2
2016	8-Late	3.5	RI	0.603481146	2	1	2
2016	8-Late	3.5	WK	0.699113992	2	1	1
2016	8-Late	3.5	WM	0.677517197	2	1	1
2016	9-Early	4	DC	0.663865546	2	1	1
2016	9-Early	4	DR	0.711098453	2	1	1
2016	9-Early	4	HC	0.655682368	2	1	2
2016	9-Early	4	KB	0.679566439	2	1	1
2016	9-Early	4	LI	0.679896165	2	1	2
2016	9-Early	4	RI	0.629833052	2	1	2
2016	9-Early	4	WK	0.760248561	2	1	1
2016	9-Early	4	WM	0.737699964	2	1	1
2016	9-Late	4.5	DR	0.731285988	2	1	1
2016	9-Late	4.5	HC	0.658991767	2	1	2
2016	9-Late	4.5	LI	0.682181689	2	1	2
2016	9-Late	4.5	RI	0.630295718	2	1	2
2016	9-Late	4.5	WK	0.765876939	2	1	1
2016	9-Late	4.5	WM	0.682020701	2	1	1
2016	10	5	DR	0.708484105	2	1	1
2016	10	5	HC	0.683865164	2	1	2
2016	10	5	LI	0.716887417	2	1	2
2016	10	5	RI	0.653871753	2	1	2
2016	10	5	WK	0.787429888	2	1	1
2016	10	5	WM	0.761061947	2	1	1
2016	11	6	HC	0.769784711	2	1	2
2016	11	6	WK	0.797451247	2	1	1
2017	6	1	DC	0.713008942	2	1	1
2017	6	1	GI	0.651928748	2	1	1
2017	6	1	HC	0.642709163	2	1	1
2017	6	1	KR	0.631730673	2	1	2
2017	6	1	LI	0.702473177	2	1	1
2017	6	1	RI	0.59859311	2	1	2
2017	7	2	DC	0.683102821	2	1	1
2017	7	2	HC	0.644638695	2	1	1
2017	7	2	KB	0.723565059	2	1	1
2017	7	2	KR	0.652173913	2	1	2
2017	7	2	LI	0.671376196	2	1	1
2017	7	2	RI	0.643835616	2	1	2
2017	7	2	WK	0.634607087	2	1	2
2017	8-Early	3	GI	0.628765031	2	1	1
2017	8-Early	3	HC	0.595879556	2	1	1
2017	8-Early	3	KR	0.611051575	2	1	2
2017	8-Early	3	LI	0.681884621	2	1	1
2017	8-Early	3	RI	0.631906158	2	1	2
2017	8-Early	3	WK	0.629984472	2	1	2
2017	8-Late	3.5	DC	0.655059946	2	1	1
2017	8-Late	3.5	DR	0.653556731	2	1	2
2017	8-Late	3.5	GI	0.568829147	2	1	1
2017	8-Late	3.5	HC	0.566846485	2	1	1
2017	8-Late	3.5	KB	0.660929774	2	1	1
2017	8-Late	3.5	KR	0.562726068	2	1	2
2017	8-Late	3.5	LI	0.641517602	2	1	1
2017	8-Late	3.5	WD	0.597944372	2	1	1
2017	8-Late	3.5	WK	0.661733379	2	1	2
2017	8-Late	3.5	WM	0.624097408	2	1	1
2017	9-Early	4	DC	0.658640227	2	1	1
2017	9-Early	4	DR	0.738349027	2	1	2
2017	9-Early	4	HC	0.684037081	2	1	1
2017	9-Early	4	KB	0.69781742	2	1	1
2017	9-Early	4	KR	0.637402602	2	1	2
2017	9-Early	4	LI	0.690748226	2	1	1
2017	9-Early	4	WD	0.65794335	2	1	1
2017	9-Early	4	WK	0.643761302	2	1	2
2017	9-Early	4	WM	0.654236137	2	1	1
2017	9-Late	4.5	DR	0.691629735	2	1	2
2017	9-Late	4.5	GI	0.657722268	2	1	1
2017	9-Late	4.5	HC	0.704928835	2	1	1
2017	9-Late	4.5	KR	0.652495379	2	1	2
2017	9-Late	4.5	LI	0.74463789	2	1	1
2017	9-Late	4.5	WK	0.710471944	2	1	2
2017	10	5	DR	0.719512195	2	1	2
2017	10	5	GI	0.662037037	2	1	1
2017	10	5	HC	0.734786924	2	1	1
2017	10	5	LI	0.72615296	2	1	1
2017	10	5	WK	0.693990295	2	1	2
2017	11	6	DR	0.717837338	2	1	2
2018	6	1	DR	0.663127413	2	1	1
2018	6	1	HC	0.619138208	2	1	2
2018	6	1	KB	0.637693871	2	1	1
2018	6	1	KR	0.674875366	2	1	2
2018	6	1	LI	0.696617956	2	1	2
2018	6	1	WK	0.653548916	2	1	1
2018	7	2	DR	0.644800649	2	1	1
2018	7	2	GI	0.588928968	2	1	1
2018	7	2	HC	0.642844774	2	1	2
2018	7	2	KB	0.644162447	2	1	1
2018	7	2	KR	0.63258008	2	1	2
2018	7	2	LI	0.654503844	2	1	2
2018	7	2	WK	0.699909344	2	1	1
2018	8-Early	3	HC	0.624415519	2	1	2
2018	8-Early	3	LI	0.653202702	2	1	2
2018	8-Early	3	WK	0.680844571	2	1	1
2018	8-Late	3.5	DR	0.659617627	2	1	1
2018	8-Late	3.5	HC	0.542434559	2	1	2
2018	8-Late	3.5	KR	0.567792487	2	1	2
2018	8-Late	3.5	LI	0.656485297	2	1	2
2018	8-Late	3.5	RI	0.626159555	2	1	2
2018	8-Late	3.5	WK	0.64670675	2	1	1
2018	9-Early	4	DR	0.742560267	2	1	1
2018	9-Early	4	GI	0.701492537	2	1	1
2018	9-Early	4	HC	0.665701764	2	1	2
2018	9-Early	4	KR	0.681754365	2	1	2
2018	9-Early	4	RI	0.644079391	2	1	2
2018	9-Early	4	WK	0.715488251	2	1	1
2018	9-Late	4.5	DR	0.717855782	2	1	1
2018	9-Late	4.5	KB	0.733433735	2	1	1
2018	9-Late	4.5	KR	0.686893316	2	1	2
2018	9-Late	4.5	LI	0.714609117	2	1	2
2018	9-Late	4.5	RI	0.68509072	2	1	2
2018	9-Late	4.5	WK	0.747997868	2	1	1
2018	10	5	DR	0.705429001	2	1	1
2018	10	5	LI	0.717491399	2	1	2
2018	10	5	RI	0.713317317	2	1	2
2018	10	5	WK	0.771394795	2	1	1
2018	11	6	KR	0.812050005	2	1	2
2018	11	6	LI	0.753246557	2	1	2
2018	11	6	RI	0.710687276	2	1	2
